# Supplementary material for: Tumor Heterogeneity in Gastrointestinal Cancer Based on Multimodal Data Analysis
Source: Genes (Basel). 2024 Sep 13;15(9):1207. doi: 10.3390/genes15091207 (PMC11430818; doi:10.3390/genes15091207)
Supplement: Supplementary file 1 [file genes-15-01207-s001.zip]

Archive with 1 entries (1 files):
- genes-3179686-supplementary.pdf
